# Supplementary material for: Evolutionary History of Assassin Bugs (Insecta: Hemiptera: Reduviidae): Insights from Divergence Dating and Ancestral State Reconstruction
Source: PLoS One. 2012 Sep 28;7(9):e45523. doi: 10.1371/journal.pone.0045523 (PMC3460966; doi:10.1371/journal.pone.0045523)
Supplement: Table S2 — Summary of individual gene region and combined sequence lengths of dataset based on different alignment algorithms. (XLS) [file pone.0045523.s003.xls]

## Sheet: Sheet1
	Sequence alignment algorithms	Combined aligned length	16S	18S	28SD2	28SD3-D5	Wg
	E-INS-i (MAFFT)	3793bp	634	1065	938	772	384
	G-INS-i (MAFFT)	3796bp	631	1083	915	783	384
	L-INS-i (MAFFT)	3822bp	636	1083	943	776	384
	MUSCLE	3881bp	644	1081	959	813	384
	Q-INS-i (MAFFT)	4043bp	654	1076	1082	847	384
