# Supplementary material for: Evolutionary History of Assassin Bugs (Insecta: Hemiptera: Reduviidae): Insights from Divergence Dating and Ancestral State Reconstruction
Source: PLoS One. 2012 Sep 28;7(9):e45523. doi: 10.1371/journal.pone.0045523 (PMC3460966; doi:10.1371/journal.pone.0045523)
Supplement: Table S4 — Fossil calibration table with fossil taxonomic information, locality, taphonomy, fossil age and age references. (XLS) [file pone.0045523.s005.xls]

## Sheet: Sheet1
	Family	Subfamily	Tribe	Genus	species	Reference	Year	Locality	Taphonomy	Geologic Timescale	Age (Ma)	Age reference
	Reduviidae	Emesinae		Paleoploiariola	venosa	Maldonado Capriles, Santiago-Blay & Poinar	1993a	Dominican	amber	late Early to early Middle Miocene	15-20	Iturralde-Vinent and MacPhee, 1996
	Reduviidae	Harpactorinae	Apiomerini	Apicrenus	fossilis	Maldonado Capriles, Santiago-Blay & Poinar	1993b	Dominican	amber	late Early to early Middle Miocene	15-20	Iturralde-Vinent and MacPhee, 1996
	Reduviidae	Triatominae	Triatomini	Triatoma	dominicana	Poiner	2005	Dominican, La Toca Mine	amber	late Early to early Middle Miocene	15-20	Iturralde-Vinent and MacPhee, 1996
	Reduviidae	Holoptilinae		Praecoris	dominicana	Poinar	1991b	Dominican, La Toca Mine	amber	late Early to early Middle Miocene	15-20	Iturralde-Vinent and MacPhee, 1996
	Reduviidae	Phymatinae	Themonocorini	Koenigsbergia	herczeki	Popov	2003	Baltic, Yantarnyi, Kaliningrad Region, Samland Peninsula, Russia	amber	Eocene	33.9-55.8	Perkovsky et al., 2007
	Reduviidae	Emesinae	Ploiariolini	Danzigia	christelae	Popov	2003	Baltic, Yantarnyi, Kaliningrad Region, Samland Peninsula, Russia	amber	Eocene	33.9-55.8	Perkovsky et al., 2007
	Reduviidae	Stenopodainae		Stenopoda	oeningensis	Heer	1861	Oeningen, Baden	compression	Tortonian Horizon	7.2-11.6	Heer, 1861; The Geological Society of America Geologic Time Scale
	Reduviidae	Peiratinae		Pirates	oeningensis	Heer	1853	Oeningen, Baden	compression	Tortonian Horizon	7.2-11.6	Heer, 1853; The Geological Society of America Geologic Time Scale
	Reduviidae	Harpactorinae	Harpactorini	Arilus	faujasi	Riou	1998	Montagne d'Andance (Ardeche, France)	compression	Upper Miocene (Lower Turolian)	7.1-7.5	Pastre et al., 2004; Riou, 1998
	Ceresopsidae (Reduvioidea)			Ceresopsis	costalis	Becker-Migdisova	1958	Sogyuty	compression	Early Jurassic	176-201.6	Shcherberkov 2008
	Reduviidae					Shcherberkov	2008	unknown	compression	Early Cretaceous	99.6-145.5	Shcherberkov 2008
